# Supplementary material for: Metagenomic screening of the virome of symptomatic tomato plants from La Réunion Island uncovers a complex of viruses including a newly identified whitefly-transmitted polerovirus
Source: Arch Virol. 2026 Jan 25;171(2):62. doi: 10.1007/s00705-025-06426-y (PMC12832576; doi:10.1007/s00705-025-06426-y)
Supplement: Supplementary file 1 — Supplementary file1 (XLSX 16 KB) [file 705_2025_6426_MOESM1_ESM.xlsx]

## Sheet: Table 1
Supplementary Table 1. High-throughput sequencing data from diseased tomato plants collected in La Réunion Island
Plant ID	Isolate (Country:Locality:ID:Year)	HTS approach¤	Type of leaf sample	Total reads after trimming	Virus detected* (Genus, family)	Genbank accession number	Size of viral genome (nt)	Reads mapped to references (%)	Mean sequencing depth	Coverage (%)
C15-7	Reunion:St-Pierre:C15-7:2015	VANA	Dehydrated	59182	PVY (Potyvirus, Potyviridae)	MF382053	9703	1 560 (2.6)	24	91
					AeYV-Like (Polerovirus, Solemoviridae)	KX856972	5953	21 718 (36.7)	431	79
					TYLCV-IL (Begomovirus, Geminiviridae)	AM409201	2781	1 709 (2.9)	95	100
C15-11	Reunion:St-Pierre:C15-11:2015	VANA	Dehydrated	92526	STV (Amalgavirus, Amalgaviridae)	EF442780	3437	782 (0.8)	35	39
					ToCV RNA1/RNA2 (Crinivirus, Closteroviridae)	AY903447/AY903448	8 595/8 247	10 979 (11.8)	57/158	83/96
					AeYV-Like (Polerovirus, Solemoviridae)	KX856972	5953	5 284 (5.7)	110	72
C20-RUN19	Reunion:St-Philippe:C20-RUN19:2020	rRNA depleted	Fresh	11403256	AeYV-Like (Polerovirus, Solemoviridae)	KX856972	5953	3330086	5 004	94
¤VANA: virion-associated nucleic acids, rRNA depleted: total RNA with ribosomal RNA (rRNA) depletion
*PVY, potato virus Y; AeYV, African eggplant yellowing virus; TYLCV-IL, tomato yellow leaf curl virus - Israel; STV, southern tomato virus; ToCV, tomato chlorosis virus
