# Supplementary material for: Metagenomic screening of the virome of symptomatic tomato plants from La Réunion Island uncovers a complex of viruses including a newly identified whitefly-transmitted polerovirus
Source: Arch Virol. 2026 Jan 25;171(2):62. doi: 10.1007/s00705-025-06426-y (PMC12832576; doi:10.1007/s00705-025-06426-y)
Supplement: Supplementary file 2 — Supplementary file2 (XLSX 16 KB) [file 705_2025_6426_MOESM2_ESM.xlsx]

## Sheet: Feuil1
Supplementary Table 2. Selection of virus-VANA-contigs and their best BLASTn hits obtained from symptomatic tomato plants collected in Saint-Pierre, La Réunion Island
Plant ID	Origin	Collection date (dd/mm/yyyy)	Contig ID	Contig length (bp)	Number of reads in contig	Best hit (BLASTn, NCBI)
						Virus	Viral genus and family	Query cover (%)	Percentage identity	Accession number
C15-7	Field	2015-05-04	Contig-894	4,218	14.305	Polerovirus-like	Polerovirus, Solemoviridae	89	86.6	KX856972
			Contig-1392	3.063	475			94	84.9	KX856972
			Contig-1390	1.809	375			75	82.3	KX856972
			Contig-897	1.755	12.457			72	84.3	KX856972
			Contig-1395	1.935	711	TYLCV-IL	Begomovirus, Geminiviridae	96	99.1	AM409201
			Contig-1396	1.418	860			100	98	FJ012359
			Contig-1401	3.066	681	PVY	Potyvirus, Potyviridae	100	91.5	EU563512
			Contig-1332	2.416	401			99	90.5	EU563512
			Contig-900	1.077	141			98	91.5	JF804797
C15-11	Greenhouse	2015-04-01	Contig-5034	4.703	2.347	Polerovirus-like	Polerovirus, Solemoviridae	95	80.7	KX856971
			Contig-5142	4.501	1.114			93	80.3	KX856971
			Contig-5140	3.581	693			98	80.8	KX856971
			Contig-3283	1,990	463			99	75.5	KX856971
			Contig-5040	2.485	284	ToCV (segment RNA1)	Crinivirus, Closteroviridae	99	99	KJ740256
			Contig-5146	1,740	382			100	99	KJ740256
			Contig-3288	1.426	351			99	98.9	KJ740256
			Contig-5051	1.299	221			99	98.2	KY471129
			Contig-3286	1.253	418			100	98	KJ740256
			Contig-5139	3.788	1.038	ToCV (segment RNA2)	Crinivirus, Closteroviridae	99	97.5	KP137101
			Contig-5035	3.066	308			100	96.7	KY810787
			Contig-3282	2.977	2.726			99	97.4	KY810787
			Contig-5031	2.373	2.458			100	97.3	KY471130
			Contig-5145	2.224	1.418			99	97.5	KY471130
			Contig-5036	968	80	STV	Amalgavirus, Amalgaviridae	99	98	MN216389
			Contig-3280	536	724			100	99.8	MN216389
TYLCV-IL, tomato yellowing leaf curl virus strain Israel; PVY, potato virus Y; ToCV, tomato chlorosis virus; STV, southern tomato virus
