# Supplementary material for: Metagenomic screening of the virome of symptomatic tomato plants from La Réunion Island uncovers a complex of viruses including a newly identified whitefly-transmitted polerovirus
Source: Arch Virol. 2026 Jan 25;171(2):62. doi: 10.1007/s00705-025-06426-y (PMC12832576; doi:10.1007/s00705-025-06426-y)
Supplement: Supplementary file 3 — Supplementary file3 (XLSX 10 KB) [file 705_2025_6426_MOESM3_ESM.xlsx]

## Sheet: Feuil1
Supplementary Table 4: List of primers designed and used in this study
Primers	Type	Length	Region amplified	Primer sequence (5'-3')
Polero-FD3249	Forward	21	P2-NCR-P3	TCTAGGTTTYAAAGTCGAGGT
Polero-RD4339	Reverse	22		CTACCTATTTKGGRTTGTGCA
AeYV-Like-F3988	Forward	20	Readthrough domain P3-P5	CAGAGAGCATCGCACTTTCA
AeYV-Like-R4795	Reverse	20		GAGCCTGCGATAGTAACTTG
ToNYV-R611-MinION	Reverse	30	5'-terminus	CCGAAAGCCCAGATTATAGAGCTCCAGATC
ToNYV-R915-MinION	Reverse	30	5'-terminus	GCGAGCGTGCCATCAAAGAGCCTCACACAG
ToNYV-R1373-MinION	Reverse	30	5'-terminus	CAGGTACGGGAGGTATGACGGCCATGAGGT
ToNYV-F1-RACE	Forward	36	5'-terminus	ACAAAATATAAGCAGGAGAGCCTCTTGTGTGATCAA
ToNYV-R243-RACE	Reverse	30	5'-terminus	AGCAAAGGGAGAAGAGTGCAAAGAGAGCGA
ToNYV-R528-RACE	Reverse	19	5'-terminus	CGACCAGACGCGAAGGAAC
ToNYV-F5648-RACE	Forward	24	3'-terminus	CAGAACAAAGACTGGAGTATGAGA
ToNYV-F5306-RACE	Forward	20	3'-terminus	ACAGTAAGGAAGAGGTAGCC
ToNYV-R5955-RACE	Reverse	20	3'-terminus	ACAGTATAAACCACGGGTCA
ToNYV-3UTR-RACE	Reverse	24	3'-terminus	TTTTTTTTTTTTTTTTTTTTACAG
