# Supplementary material for: Metagenomic screening of the virome of symptomatic tomato plants from La Réunion Island uncovers a complex of viruses including a newly identified whitefly-transmitted polerovirus
Source: Arch Virol. 2026 Jan 25;171(2):62. doi: 10.1007/s00705-025-06426-y (PMC12832576; doi:10.1007/s00705-025-06426-y)
Supplement: Supplementary file 4 — Supplementary file4 (XLSX 14 KB) [file 705_2025_6426_MOESM4_ESM.xlsx]

## Sheet: Feuille1
Supplementary Table 5. Name, acronyms and GenBank/EMBL/DDBJ accession numbers of poleroviruses used in this study
Acronym	Virus name	Species name	Accession numbers
ToNYV-[RE-C20-19-20]	tomato necrotic yellowing virus-[Reunion-C20-19-2020]	Polerovirus ToNYV	PV289033
AeYV-[BJ-eMA4-17]	African eggplant yellowing virus-[Benin-eMA4-2017]	Polerovirus AEYV	KX856972
PWBVYV	pepper whitefly borne vein yellows virus	Polerovirus PWBVYV	MK333461
PeVYV-1	pepper vein yellows virus 1	Polerovirus PeVYV1	AB594828
PeVYV-4	pepper vein yellows virus 4	Polerovirus PeVYV4	KU999109
PeVYV-3	pepper vein yellows virus 3	Polerovirus PeVYV3	KP326573
PeVYV-2	pepper vein yellows virus 2	Polerovirus PeVYV2	HM439608
PeYV	pepper yellows virus	Polerovirus PeYV	LT559484
PeVYV-5	pepper vein yellows virus 5	Polerovirus PeVYV5	KY523072
PeVYV-6	pepper vein yellows virus 6	Polerovirus PeVYV6	LT559483
TVDV	tobacco vein distorting virus	Polerovirus TVDV	MW579561
TPV2	tobacco polerovirus 2	Polerovirus TPV2	MW579554
CAbYV-[FR-N]	cucurbit aphid-borne yellows virus-[France-N]	Polerovirus CAbYV	X76931
CAbYV-[BR-M3]	cucurbit aphid-borne yellows virus-[Brazil-M3]	Polerovirus CAbYV	LC217993
BWYV	beet western yellows virus	Polerovirus BWYV	LC592344
TuYV	turnip yellows virus	Polerovirus TuYV	JQ862472
LABYV	luffa aphid-borne yellows virus	Polerovirus LABYV	KF427701
