# Supplementary material for: Metagenomic screening of the virome of symptomatic tomato plants from La Réunion Island uncovers a complex of viruses including a newly identified whitefly-transmitted polerovirus
Source: Arch Virol. 2026 Jan 25;171(2):62. doi: 10.1007/s00705-025-06426-y (PMC12832576; doi:10.1007/s00705-025-06426-y)
Supplement: Supplementary file 5 — Supplementary file5 (XLSX 18 KB) [file 705_2025_6426_MOESM5_ESM.xlsx]

## Sheet: Feuil1
Supplementary table 3. Origin and diagnostic of tomato greenhouse samples collected in La Réunion in 2018 and 2020
Sample ID	Sampling date (dd/mm/yyyy)	Sampling location	RT-PCR diagnosis ToNYV#
C18-496	2018-05-31	Saint-Joseph	-
C18-363	2018-06-20	Saint-Joseph	+
C18-59	2018-01-01	Grand Tampon	-
C18-496	2018-05-28	Saint-Joseph	-
C18-457	2018-05-24	Saint-Pierre	-
C18-458	2018-05-24	Saint-Pierre	+
C18-415	2018-08-31	Saint-Philippe	+
C18-1120	2018-08-28	Saint-Louis	-
C18-723	2018-06-21	Saint-Benoît	-
C18-1057	2018-08-31	Saint-Joseph	-
C18-1056	2018-08-31	Saint-Joseph	-
C18-299	2018-08-31	Saint-Joseph	-
C18-870	2018-08-31	Saint-Louis	-
C18-858A	2018-08-31	Saint-Philippe	+
C18-17	2018-08-31	Saint-Philippe	+
C18-1055	2018-08-31	Sainte-Rose	-
C18-846A	2018-07-06	Saint-Joseph	-
C18-858B	2018-07-13	Saint-Philippe	-
C18-846B	2018-07-06	Saint-Joseph	-
C18-850	2018-07-11	Saint-Denis	-
C18-875	2018-07-20	Saint-Joseph	-
C18-859	2018-07-13	Saint-Philippe	-
C18-1004	2018-07-23	Saint-Joseph	+
C18-870 A	2018-07-17	Saint-Louis	-
C18-870 B	2018-07-17	Saint-Louis	+
C18-872 B	2018-07-19	Saint-Pierre	-
C18-1005	2018-07-23	Saint-Joseph	-
C18-1053	2018-08-07	Saint-Philippe	-
C18-1054	2018-08-09	Saint-Paul	-
C18-1055	2018-08-07	Sainte-Rose	-
C18-1056 A	2018-08-09	Saint-Joseph	-
C18-1056 B	2018-08-09	Saint-Joseph	-
C18-1078	2018-08-20	Saint-Louis	+
C18-1091	2018-08-23	Saint-Pierre	-
C18-299A	2018-04-12	Saint-Joseph	-
C18-287	2018-04-05	Saint-Joseph	-
C18-295	2018-04-09	Saint-Pierre	-
C18-720	2018-06-19	Saint-Joseph	-
C20-1013	2020-11-23	Saint-Joseph	-
C20-1014	2020-11-23	Saint-Joseph	-
C20-1008	2020-11-23	Saint-Joseph	-
C20-1009	2020-11-23	Saint-Joseph	-
C20-1010	2020-11-23	Saint-Joseph	-
C20-1011	2020-11-23	Saint-Joseph	-
C20-1012	2020-11-23	Saint-Joseph	-
C20-999	2020-11-23	Saint-Pierre	-
C20-1000	2020-11-23	Saint-Pierre	-
C20-1001	2020-11-23	Saint-Pierre	-
C20-1002	2020-11-23	Saint-Philippe	-
C20-1003	2020-11-23	Saint-Philippe	-
C20-1004	2020-11-23	Saint-Philippe	-
C20-1005	2020-11-23	Saint-Philippe	-
C20-1006	2020-11-23	Saint-Philippe	-
C20-1007	2020-11-23	Saint-Philippe	-
C20-995	2020-11-23	Saint-Philippe	-
C20-996	2020-11-23	Saint-Philippe	-
C20-997	2020-11-23	Saint-Philippe	-
C20-998	2020-11-23	Saint-Philippe	-
C20-984	2020-11-16	Saint-Philippe	+
C20-985	2020-11-16	Saint-Philippe	-
C20-986	2020-11-16	Saint-Philippe	-
C20-987	2020-11-16	Saint-Philippe	-
C20-988	2020-11-16	Saint-Philippe	+
C20-989	2020-11-16	Saint-Philippe	-
C20-990	2020-11-16	Saint-Philippe	+
C20-991	2020-11-16	Saint-Philippe	-
C20-992	2020-11-16	Saint-Philippe	+
C20-993	2020-11-16	Saint-Philippe	+
C20-994	2020-11-16	Saint-Philippe	+
C20-1037	2020-11-26	Saint-Joseph	-
C20-1038	2020-11-26	Saint-Joseph	-
C20-1039	2020-11-26	Saint-Joseph	-
C20-1040	2020-11-26	Saint-Joseph	-
C20-1041	2020-11-26	Saint-Joseph	-
C20-1042	2020-11-26	Saint-Joseph	-
C20-1042	2020-11-26	Saint-Joseph	-
C20-1043	2020-11-26	Saint-Joseph	-
C20-1044	2020-11-26	Saint-Joseph	-
C20-1045	2020-11-26	Saint-Joseph	-
C20-1046	2020-11-26	Saint-Joseph	-
C20-1047	2020-11-26	Saint-Joseph	-
C20-1048	2020-11-26	Saint-Joseph	-
C20-1050	2020-11-26	Saint-Benoît	-
C20-1051	2020-11-26	Saint-Benoît	-
C20-1052	2020-11-26	Sainte-Rose	-
C20-1053	2020-11-26	Sainte-Rose	-
C20-1054	2020-11-26	Sainte-Rose	-
C20-1055	2020-11-26	Sainte-Rose	-
C20-1015	2020-11-23	Saint-Pierre	+
C20-1016	2020-11-23	Saint-Pierre	-
C20-1017	2020-11-23	Saint-Pierre	-
C20-1018	2020-11-23	Saint-Pierre	-
C20-1019	2020-11-23	Saint-Pierre	-
C20-1020	2020-11-23	Saint-Pierre	+
C20-1021	2020-11-23	Saint-Pierre	-
C20-1022	2020-11-23	Saint-Pierre	+
C20-1023	2020-11-23	Saint-Pierre	+
C20-1024	2020-11-23	Saint-Pierre	+
C20-1025	2020-11-23	Saint-Pierre	-
C20-1026	2020-11-23	Saint-Pierre	-
C20-1027	2020-11-23	Saint-Pierre	-
C20-1028	2020-11-23	Saint-Pierre	-
C20-1029	2020-11-23	Saint-Pierre	-
C20-1030	2020-11-23	Saint-Pierre	-
C20-1031	2020-11-23	Saint-Pierre	-
C20-1032	2020-11-23	Saint-Pierre	-
C20-1033	2020-11-23	Saint-Pierre	-
C20-1034	2020-11-23	Saint-Pierre	-
C20-1035	2020-11-23	Saint-Pierre	-
C20-1036	2020-11-23	Saint-Pierre	+
C20-RUN1	2020-11-23	Saint-Pierre	-
C20-RUN2	2020-11-23	Saint-Pierre	-
C20-RUN3	2020-11-23	Saint-Pierre	-
C20-RUN4	2020-11-23	Saint-Pierre	-
C20-RUN5	2020-11-23	Saint-Pierre	-
C20-RUN6	2020-11-23	Saint-Pierre	-
C20-RUN7	2020-11-23	Saint-Pierre	-
C20-RUN8	2020-11-23	Saint-Pierre	-
C20-RUN9	2020-11-23	Saint-Pierre	+
C20-RUN10	2020-11-23	Saint-Pierre	-
C20-RUN11	2020-11-23	Saint-Philippe	-
C20-RUN12	2020-11-23	Saint-Philippe	-
C20-RUN13	2020-11-23	Saint-Philippe	-
C20-RUN14	2020-11-23	Saint-Philippe	-
C20-RUN15	2020-11-23	Saint-Philippe	-
C20-RUN16	2020-11-23	Saint-Philippe	-
C20-RUN17	2020-11-23	Saint-Philippe	-
C20-RUN18	2020-11-23	Saint-Philippe	-
C20-RUN19§	2020-11-23	Saint-Philippe	+
C20-RUN20	2020-11-23	Saint-Philippe	-
C20-RUN21	2020-11-23	Saint-Philippe	-
C20-RUN23	2020-11-23	Saint-Philippe	-
C20-RUN24	2020-11-23	Saint-Philippe	-
C20-RUN25	2020-11-23	Saint-Philippe	-
¤Primer set Polero-FD3249/Polero-RD4339
#Confirmed by direct sequencing of RT-PCR amplicons
§Sample from which a complete genome sequence of ToNYV was obtained by HTS
